# Supplementary material for: (E)-2-[(4-Fluoro­phen­yl)imino­meth­yl]-5-methoxy­phenol
Source: Acta Crystallogr Sect E Struct Rep Online. 2010 Jan 9;66(Pt 2):o315. doi: 10.1107/S1600536810000474 (PMC2979905; doi:10.1107/S1600536810000474)
Supplement: Supplementary file 2 [file e-66-0o315-Isup2.hkl]

#
# h,k,l, Fc-squared, Fo-squared, sigma(Fo-squared) and status flag
#
data_I
_shelx_title ' TEST STRUCTURE D:\DATA\CIGDEM1_DENE\CIGDEM1'
_shelx_refln_list_code          4
_shelx_F_calc_maximum      128.22
_exptl_crystal_F_000       256.00
_reflns_d_resolution_high  0.7683
 
loop_
 _symmetry_equiv_pos_as_xyz
 'x, y, z'
 'x, -y, z+1/2'
 
_cell_length_a    13.1806
_cell_length_b     7.1785
_cell_length_c     6.4297
_cell_angle_alpha  90.000
_cell_angle_beta   97.967
_cell_angle_gamma  90.000
 
_shelx_F_squared_multiplier     1.000
 
loop_
 _refln_index_h
 _refln_index_k
 _refln_index_l
 _refln_F_squared_calc
 _refln_F_squared_meas
 _refln_F_squared_sigma
 _refln_observed_status
   2   0   0      426.90      394.42      5.06 o
   3   0   0      448.01      389.94      9.59 o
   4   0   0       68.54       58.29      0.82 o
   5   0   0      350.88      301.10      9.52 o
   6   0   0      231.37      206.28      7.64 o
   7   0   0      166.97      150.99      8.80 o
   8   0   0      182.49      171.19      5.23 o
   9   0   0      117.46      101.67      4.32 o
  10   0   0      285.96      245.19     11.96 o
  11   0   0      961.80      919.49     51.10 o
  12   0   0       25.07       25.62      0.73 o
  13   0   0       18.59       18.13      0.72 o
  14   0   0        2.15        2.29      0.42 o
  15   0   0        0.45        0.27      0.47 o
  16   0   0        2.75        2.95      0.45 o
   0   1   0       22.51       35.55      1.12 o
   1   1   0        4.69        5.74      0.35 o
   2   1   0      203.95      199.15      1.65 o
   3   1   0      187.97      175.20      2.96 o
   4   1   0        3.78        3.60      0.38 o
   5   1   0       56.92       51.55      1.43 o
   6   1   0       79.87       75.90      2.29 o
   7   1   0       15.40       13.18      0.50 o
   8   1   0        0.98        0.65      0.35 o
   9   1   0       24.59       22.87      0.81 o
  10   1   0       16.68       16.06      0.52 o
  11   1   0       14.95       14.22      0.40 o
  12   1   0        3.00        3.24      0.32 o
  13   1   0        1.37        1.73      0.29 o
  14   1   0        2.92        2.71      0.30 o
  15   1   0        0.59        0.73      0.34 o
  16   1   0        0.83        1.06      0.31 o
   0   2   0    16441.35    16435.90    631.65 o
   1   2   0       31.98       37.86      0.47 o
   2   2   0       17.87       21.98      0.32 o
   3   2   0       51.81       52.67      0.58 o
   4   2   0      163.27      172.19      2.43 o
   5   2   0       30.20       26.52      0.29 o
   6   2   0       20.54       20.80      0.56 o
   7   2   0      185.21      189.16      4.66 o
   8   2   0       74.20       77.43      1.70 o
   9   2   0       41.04       38.45      1.37 o
  10   2   0      127.72      118.60      4.55 o
  11   2   0      475.73      469.86     11.35 o
  12   2   0       13.60       15.35      0.41 o
  13   2   0        1.09        1.44      0.29 o
  14   2   0        0.84        1.26      0.31 o
  15   2   0        1.06        1.07      0.33 o
  16   2   0        0.59        0.62      0.32 o
   0   3   0        5.27        3.66      0.32 o
   1   3   0        7.06        6.82      0.25 o
   2   3   0      111.71      104.80      0.95 o
   3   3   0      217.95      219.67      2.31 o
   4   3   0        5.38        5.72      0.26 o
   5   3   0       76.50       73.57      0.82 o
   6   3   0      113.89      114.65      1.37 o
   7   3   0       24.68       24.42      0.51 o
   8   3   0       10.61       11.22      0.28 o
   9   3   0       47.93       46.12      1.53 o
  10   3   0       35.32       35.61      1.14 o
  11   3   0       36.86       34.41      1.22 o
  12   3   0        8.69        9.19      0.53 o
  13   3   0        2.50        2.33      0.45 o
  14   3   0        8.11        8.46      0.35 o
  15   3   0        0.96        0.81      0.32 o
  16   3   0        1.73        2.42      0.35 o
   0   4   0      359.60      401.08      4.12 o
   1   4   0        9.19        7.29      0.22 o
   2   4   0       66.77       64.00      0.69 o
   3   4   0       26.12       28.36      0.29 o
   4   4   0      208.56      212.84      1.39 o
   5   4   0       32.88       31.63      0.31 o
   6   4   0       34.50       40.40      0.49 o
   7   4   0      140.07      144.23      1.89 o
   8   4   0        8.37        8.27      0.36 o
   9   4   0        0.80        1.08      0.29 o
  10   4   0        9.03        9.65      0.31 o
  11   4   0       50.80       47.78      1.39 o
  12   4   0        3.41        3.77      0.31 o
  13   4   0       14.17       14.46      0.44 o
  14   4   0        0.53        0.23      0.31 o
  15   4   0        4.35        4.65      0.34 o
   0   5   0        0.24        0.34      0.30 o
   1   5   0        7.89        8.56      0.93 o
   2   5   0        4.56        4.87      0.24 o
   3   5   0       44.04       47.19      0.44 o
   4   5   0        3.75        4.30      0.30 o
   5   5   0       13.44       13.63      0.25 o
   6   5   0       16.74       15.32      0.31 o
   7   5   0        6.33        7.68      0.34 o
   8   5   0       11.53       12.71      0.26 o
   9   5   0        4.07        3.68      0.23 o
  10   5   0        2.44        2.56      0.27 o
  11   5   0        7.63        7.55      0.36 o
  12   5   0        4.88        4.81      0.29 o
  13   5   0        1.63        1.72      0.31 o
  14   5   0        2.63        2.81      0.31 o
   0   6   0        4.77        5.09      0.33 o
   1   6   0        5.54        5.80      0.23 o
   2   6   0       46.08       49.87      0.51 o
   3   6   0       11.98       12.61      0.26 o
   4   6   0       67.61       69.00      0.48 o
   5   6   0       15.18       15.33      0.36 o
   6   6   0       13.81       14.13      0.26 o
   7   6   0       27.72       27.78      0.29 o
   8   6   0        3.78        3.96      0.24 o
   9   6   0        2.89        3.33      0.25 o
  10   6   0        0.17        0.63      0.26 o
  11   6   0        0.13        0.20      0.27 o
  12   6   0        0.70        0.85      0.30 o
  13   6   0       11.25       10.67      0.85 o
   0   7   0        0.40        0.73      0.32 o
   1   7   0        9.40        9.57      0.25 o
   2   7   0       13.10       14.63      0.24 o
   3   7   0        6.62        6.75      0.24 o
   4   7   0        3.14        3.29      0.24 o
   5   7   0        1.15        1.49      0.25 o
   6   7   0        0.46        0.39      0.25 o
   7   7   0        0.51        0.79      0.27 o
   8   7   0        0.99        1.18      0.29 o
   9   7   0        1.37        1.65      0.26 o
  10   7   0        1.08        1.60      0.28 o
  11   7   0        0.40        0.75      0.31 o
   0   8   0        1.68        1.21      0.32 o
   1   8   0        2.01        2.51      0.25 o
   2   8   0        9.71        9.83      0.26 o
   3   8   0        3.21        3.18      0.26 o
   4   8   0        7.83        7.42      0.27 o
   5   8   0        1.30        1.56      0.25 o
   6   8   0        1.09        1.40      0.27 o
   7   8   0        1.20        1.09      0.29 o
   8   8   0        4.07        4.20      0.27 o
   0   9   0        0.07        0.45      0.38 o
   1   9   0        3.21        2.92      0.26 o
   2   9   0        2.43        1.96      0.27 o
   3   9   0        0.58        0.53      0.27 o
   4   9   0        0.66        0.77      0.27 o
 -17   1   1       28.77       35.55      1.71 o
 -16   1   1        7.53        9.60      0.35 o
 -15   1   1        1.53        1.05      0.29 o
 -14   1   1        4.52        3.99      0.30 o
 -13   1   1        7.17        7.72      0.28 o
 -12   1   1        4.61        4.66      0.29 o
 -11   1   1       20.38       22.24      0.47 o
 -10   1   1      230.76      211.93      4.96 o
  -9   1   1      124.03      121.10      2.89 o
  -8   1   1      177.59      191.92      5.42 o
  -7   1   1      108.57      122.00      3.28 o
  -6   1   1     1233.34     1262.55     36.06 o
  -5   1   1      223.09      217.30      4.98 o
  -4   1   1       35.70       28.73      0.74 o
  -3   1   1      400.69      386.86      7.75 o
  -2   1   1       69.68       69.45      0.87 o
  -1   1   1      864.90      905.65      8.24 o
   0   1   1     4098.82     4178.83     36.86 o
   1   1   1     4680.58     4717.73     61.34 o
   2   1   1     1094.88     1135.46     25.71 o
   3   1   1     1754.24     1609.75     46.10 o
   4   1   1      693.11      718.94     16.89 o
   5   1   1       68.96       81.16      1.79 o
   6   1   1       12.63       12.00      0.35 o
   7   1   1        1.51        3.09      0.28 o
   8   1   1       69.84       63.65      1.32 o
   9   1   1        4.60        4.60      0.34 o
  10   1   1       72.88       69.75      1.90 o
  11   1   1      664.58      645.27     20.51 o
  12   1   1       40.81       37.53      1.18 o
  13   1   1        9.74        8.64      0.33 o
  14   1   1       15.29       15.47      0.68 o
  15   1   1        6.87        7.03      0.35 o
  16   1   1        1.34        1.36      0.34 o
 -16   2   1        1.26        1.10      0.31 o
 -15   2   1        0.82        0.79      0.30 o
 -14   2   1        1.99        2.25      0.32 o
 -13   2   1        4.31        4.18      0.28 o
 -12   2   1       38.21       36.19      1.29 o
 -11   2   1      150.03      142.13      5.11 o
 -10   2   1       15.10       14.15      0.57 o
  -9   2   1       80.87       75.41      2.38 o
  -8   2   1       84.10       79.56      2.22 o
  -7   2   1       99.52      102.96      3.08 o
  -6   2   1       29.65       31.83      0.86 o
  -5   2   1      245.45      241.56      4.36 o
  -4   2   1       26.58       24.09      0.33 o
  -3   2   1       93.41       93.89      0.72 o
  -2   2   1       55.29       52.66      0.40 o
  -1   2   1     1650.84     1693.66     17.88 o
   0   2   1     2557.36     2507.99     17.95 o
   1   2   1     1258.41     1263.38     10.87 o
   2   2   1      542.86      570.92      5.33 o
   3   2   1      292.16      293.22      4.17 o
   4   2   1      141.84      145.95      2.62 o
   5   2   1      221.09      224.71      3.45 o
   6   2   1       98.45      107.33      1.87 o
   7   2   1        8.06        8.59      0.29 o
   8   2   1       20.13       19.66      0.47 o
   9   2   1        1.56        1.83      0.27 o
  10   2   1       58.34       55.22      1.56 o
  11   2   1        9.04        9.88      0.33 o
  12   2   1       25.84       26.15      0.55 o
  13   2   1       14.71       14.61      0.50 o
  14   2   1        5.70        6.54      0.33 o
  15   2   1        0.55        0.66      0.32 o
  16   2   1        3.23        3.65      0.35 o
 -16   3   1        0.48        1.06      0.34 o
 -15   3   1        0.04        0.30      0.30 o
 -14   3   1        2.22        2.23      0.28 o
 -13   3   1       12.05       10.57      0.28 o
 -12   3   1        2.76        3.03      0.27 o
 -11   3   1        7.30        8.67      0.39 o
 -10   3   1      219.27      212.89      7.14 o
  -9   3   1       21.04       20.96      0.66 o
  -8   3   1       40.22       43.00      1.23 o
  -7   3   1       43.58       45.41      0.72 o
  -6   3   1      166.88      178.13      3.11 o
  -5   3   1        4.71        5.68      0.23 o
  -4   3   1       27.93       23.82      0.27 o
  -3   3   1       38.61       36.46      0.31 o
  -2   3   1      354.62      353.63      1.13 o
  -1   3   1      129.45      135.69      0.72 o
   0   3   1      840.30      896.01      6.59 o
   1   3   1     1151.55     1210.04      9.46 o
   2   3   1      131.38      135.72      0.94 o
   3   3   1      127.22      133.24      0.79 o
   4   3   1      287.16      313.99      1.93 o
   5   3   1       78.30       93.00      0.91 o
   6   3   1        8.80        8.52      0.25 o
   7   3   1        9.38       10.10      0.27 o
   8   3   1        0.83        0.82      0.25 o
   9   3   1       12.07       12.14      0.30 o
  10   3   1       15.89       16.22      0.39 o
  11   3   1      135.64      135.83      3.21 o
  12   3   1       15.36       14.76      0.52 o
  13   3   1        1.95        2.01      0.30 o
  14   3   1        1.42        1.86      0.32 o
  15   3   1        8.62        9.76      0.37 o
 -15   4   1        0.18        0.48      0.32 o
 -14   4   1        0.70        0.94      0.30 o
 -13   4   1        1.59        1.51      0.31 o
 -12   4   1       35.48       34.59      1.36 o
 -11   4   1      114.66      115.81      3.77 o
 -10   4   1       12.83       13.04      0.42 o
  -9   4   1       68.09       70.28      1.57 o
  -8   4   1       22.89       22.51      0.46 o
  -7   4   1       28.86       30.01      0.28 o
  -6   4   1        8.56        9.39      0.23 o
  -5   4   1       36.43       36.03      0.30 o
  -4   4   1        2.74        2.45      0.22 o
  -3   4   1       26.76       25.87      0.27 o
  -2   4   1       10.62        9.08      0.24 o
  -1   4   1      590.67      629.16      3.22 o
   0   4   1      660.91      673.60      2.50 o
   1   4   1      238.28      244.57      1.29 o
   2   4   1      168.05      174.52      1.23 o
   3   4   1       94.16       94.90      0.83 o
   4   4   1       62.69       66.22      0.76 o
   5   4   1       58.66       62.03      0.56 o
   6   4   1        6.79        7.63      0.24 o
   7   4   1        2.99        3.34      0.25 o
   8   4   1       12.73       13.83      0.28 o
   9   4   1        1.60        1.79      0.24 o
  10   4   1       53.05       51.87      1.70 o
  11   4   1       10.10        9.80      0.31 o
  12   4   1       13.75       14.24      0.35 o
  13   4   1        5.20        5.12      0.30 o
  14   4   1        6.59        7.52      0.33 o
 -14   5   1        2.42        2.45      0.34 o
 -13   5   1       12.38       12.01      0.66 o
 -12   5   1        1.57        1.42      0.33 o
 -11   5   1        7.30        7.22      0.31 o
 -10   5   1       95.39       94.66      2.52 o
  -9   5   1        2.71        2.94      0.27 o
  -8   5   1        0.30        0.76      0.22 o
  -7   5   1        6.28        6.32      0.23 o
  -6   5   1        6.95        6.66      0.27 o
  -5   5   1        3.86        4.65      0.27 o
  -4   5   1        5.08        5.54      0.24 o
  -3   5   1        5.18        4.76      0.25 o
  -2   5   1      282.99      293.69      2.45 o
  -1   5   1        2.10        2.49      0.28 o
   0   5   1       54.71       57.52      0.84 o
   1   5   1      126.89      128.49      1.17 o
   2   5   1        6.10        5.89      0.23 o
   3   5   1        5.95        6.62      0.24 o
   4   5   1       46.27       50.17      0.61 o
   5   5   1       30.13       32.93      0.43 o
   6   5   1       11.44       12.34      0.25 o
   7   5   1       17.14       16.25      0.26 o
   8   5   1        5.53        5.15      0.25 o
   9   5   1       36.58       37.29      0.79 o
  10   5   1        1.60        1.85      0.24 o
  11   5   1        2.55        2.71      0.29 o
  12   5   1        2.64        2.68      0.31 o
  13   5   1        0.33        0.72      0.32 o
 -13   6   1        0.19        0.13      0.33 o
 -12   6   1        7.35        6.25      0.34 o
 -11   6   1       15.53       13.97      0.36 o
 -10   6   1        3.52        2.84      0.33 o
  -9   6   1        7.42        7.15      0.32 o
  -8   6   1        5.79        5.99      0.29 o
  -7   6   1        0.49        1.05      0.23 o
  -6   6   1        1.21        1.36      0.26 o
  -5   6   1        1.08        1.26      0.24 o
  -4   6   1        2.92        3.14      0.28 o
  -3   6   1        5.51        4.94      0.25 o
  -2   6   1        8.15        8.28      0.23 o
  -1   6   1       58.42       63.64      0.65 o
   0   6   1       35.49       34.43      0.43 o
   1   6   1        1.86        2.22      0.21 o
   2   6   1        3.10        3.39      0.24 o
   3   6   1        2.24        2.13      0.22 o
   4   6   1        1.75        2.08      0.23 o
   5   6   1        0.49        0.46      0.22 o
   6   6   1        4.15        4.08      0.27 o
   7   6   1        2.70        2.80      0.26 o
   8   6   1        5.71        5.86      0.24 o
   9   6   1        5.78        6.06      0.26 o
  10   6   1       12.03       10.75      0.33 o
  11   6   1        2.65        2.76      0.44 o
  12   6   1        0.28        0.53      0.32 o
 -11   7   1        1.77        1.60      0.31 o
 -10   7   1       15.16       14.38      0.32 o
  -9   7   1        4.03        4.39      0.27 o
  -8   7   1        5.45        5.46      0.28 o
  -7   7   1        0.21        0.84      0.26 o
  -6   7   1        0.14        0.83      0.26 o
  -5   7   1        0.90        0.94      0.26 o
  -4   7   1       11.11       10.89      0.27 o
  -3   7   1        4.02        4.62      0.25 o
  -2   7   1       51.48       52.34      0.54 o
  -1   7   1        0.44        0.71      0.23 o
   0   7   1        4.01        3.97      0.24 o
   1   7   1        5.15        5.26      0.24 o
   2   7   1        7.62        8.79      0.25 o
   3   7   1        1.15        1.23      0.22 o
   4   7   1        1.18        1.19      0.22 o
   5   7   1        2.53        2.37      0.25 o
   6   7   1        2.25        2.28      0.27 o
   7   7   1       10.36        9.57      0.26 o
   8   7   1        1.63        1.18      0.26 o
   9   7   1       16.78       16.38      0.37 o
  10   7   1        0.26        0.60      0.33 o
  -8   8   1        5.28        5.34      0.27 o
  -7   8   1        4.92        5.08      0.28 o
  -6   8   1        0.77        1.00      0.28 o
  -5   8   1        2.25        2.70      0.26 o
  -4   8   1        2.31        2.18      0.24 o
  -3   8   1        1.79        1.89      0.25 o
  -2   8   1        4.71        4.82      0.27 o
  -1   8   1        2.46        2.68      0.25 o
   0   8   1        0.38        0.30      0.24 o
   1   8   1        6.04        6.22      0.24 o
   2   8   1        2.59        2.88      0.26 o
   3   8   1        3.39        4.02      0.24 o
   4   8   1        2.40        2.49      0.25 o
   5   8   1        0.50        0.76      0.26 o
   6   8   1        2.68        2.29      0.28 o
   7   8   1        1.29        1.28      0.27 o
   8   8   1        1.24        1.48      0.29 o
  -4   9   1        2.83        2.42      0.29 o
  -3   9   1        1.37        1.37      0.26 o
  -2   9   1        2.88        2.32      0.27 o
  -1   9   1        0.25        0.32      0.27 o
   0   9   1        0.39        0.44      0.25 o
   1   9   1        0.19        0.35      0.26 o
   2   9   1        9.86       10.50      0.31 o
   3   9   1        5.16        4.61      0.29 o
 -17   0   2       14.07       19.97      1.14 o
 -16   0   2        8.84       11.74      0.40 o
 -15   0   2        2.73        2.75      0.49 o
 -14   0   2        0.56        1.45      0.57 o
 -13   0   2       11.74        9.54      0.47 o
 -12   0   2      195.26      168.38      0.74 o
 -11   0   2        3.25        3.58      0.42 o
 -10   0   2       23.99       21.85      0.62 o
  -9   0   2       12.04       12.23      0.45 o
  -8   0   2       85.74       80.27      4.36 o
  -7   0   2      106.09      105.92      3.19 o
  -6   0   2     2077.49     1983.13    102.28 o
  -5   0   2      517.48      503.19     15.31 o
  -4   0   2      187.31      168.86      7.28 o
  -3   0   2       86.14       88.04      3.45 o
  -2   0   2      688.57      645.17     20.71 o
  -1   0   2     1678.52     1579.89     46.48 o
   0   0   2      373.42      332.06      1.66 o
   1   0   2       45.83       43.74      1.42 o
   2   0   2       85.44       91.82      2.95 o
   3   0   2      236.62      257.17      1.32 o
   4   0   2       16.92       20.46      1.43 o
   5   0   2     2382.83     2374.99     56.91 o
   6   0   2       48.77       54.50      2.49 o
   7   0   2       46.58       41.70      1.79 o
   8   0   2       16.94       18.35      1.92 o
   9   0   2       16.35       14.17      1.24 o
  10   0   2        3.72        3.17      0.43 o
  11   0   2        8.42        7.98      1.43 o
  12   0   2       16.48       15.93      1.70 o
  13   0   2       11.35       11.72      1.11 o
  14   0   2       22.01       24.73      2.35 o
  15   0   2        6.75        8.52      0.48 o
 -16   1   2        0.75        0.70      0.30 o
 -15   1   2        0.91        1.47      0.35 o
 -14   1   2        0.43        1.06      0.28 o
 -13   1   2        7.28        6.30      0.28 o
 -12   1   2        0.24        0.56      0.26 o
 -11   1   2        3.85        3.14      0.31 o
 -10   1   2        4.38        4.18      0.46 o
  -9   1   2        4.21        3.68      0.32 o
  -8   1   2        8.72        7.93      0.35 o
  -7   1   2        1.88        2.35      0.30 o
  -6   1   2       21.83       20.59      0.63 o
  -5   1   2       76.36       76.11      1.88 o
  -4   1   2       13.02       13.81      0.40 o
  -3   1   2       40.12       38.03      1.04 o
  -2   1   2      155.35      151.13      5.07 o
  -1   1   2       95.04       92.03      2.75 o
   0   1   2      445.69      462.69      9.67 o
   1   1   2        8.91        7.37      0.35 o
   2   1   2       41.63       42.44      0.48 o
   3   1   2       85.18       83.08      1.33 o
   4   1   2       13.75       12.61      0.34 o
   5   1   2        8.86        8.38      0.37 o
   6   1   2       12.79       11.06      0.34 o
   7   1   2        1.58        2.46      0.35 o
   8   1   2        9.01        8.30      0.37 o
   9   1   2        2.93        2.74      0.30 o
  10   1   2       24.65       22.45      0.88 o
  11   1   2       37.25       35.83      1.19 o
  12   1   2        2.68        3.10      0.32 o
  13   1   2        1.16        1.27      0.31 o
  14   1   2        2.86        3.44      0.34 o
  15   1   2        0.63        1.13      0.34 o
 -16   2   2        5.39        7.00      0.31 o
 -15   2   2        0.63        0.53      0.28 o
 -14   2   2        0.02        0.56      0.28 o
 -13   2   2        3.16        2.95      0.33 o
 -12   2   2       95.48       84.22      3.24 o
 -11   2   2        4.97        5.25      0.27 o
 -10   2   2       21.87       23.42      0.64 o
  -9   2   2        6.86        6.36      0.26 o
  -8   2   2        2.80        2.60      0.29 o
  -7   2   2       71.07       74.03      2.45 o
  -6   2   2      806.55      854.26     23.74 o
  -5   2   2       96.21       99.47      2.54 o
  -4   2   2       85.95       80.83      1.70 o
  -3   2   2        1.63        1.85      0.26 o
  -2   2   2      269.11      278.33      5.52 o
  -1   2   2      544.51      568.42      6.48 o
   0   2   2       81.22       77.65      0.46 o
   1   2   2      397.87      403.77      2.11 o
   2   2   2       70.76       69.29      1.37 o
   3   2   2       73.70       71.40      1.31 o
   4   2   2        4.34        4.22      0.27 o
   5   2   2      821.27      888.89     17.62 o
   6   2   2        9.57       11.38      0.28 o
   7   2   2       31.00       29.92      0.42 o
   8   2   2        2.65        2.28      0.29 o
   9   2   2       24.69       20.90      0.34 o
  10   2   2        0.90        1.03      0.29 o
  11   2   2       12.33       11.46      0.41 o
  12   2   2       28.60       28.80      1.03 o
  13   2   2        5.22        5.53      0.33 o
  14   2   2        6.76        8.66      0.36 o
  15   2   2        4.15        5.15      0.37 o
 -16   3   2        1.65        1.66      0.32 o
 -15   3   2        2.18        3.45      0.30 o
 -14   3   2        0.82        0.83      0.28 o
 -13   3   2       18.03       15.65      0.69 o
 -12   3   2        1.11        0.85      0.29 o
 -11   3   2       32.35       31.51      1.00 o
 -10   3   2        4.30        4.03      0.36 o
  -9   3   2        9.49        9.31      0.58 o
  -8   3   2        6.12        6.53      0.27 o
  -7   3   2       15.13       16.65      0.34 o
  -6   3   2       35.71       35.42      0.92 o
  -5   3   2       65.23       67.81      1.24 o
  -4   3   2       19.87       18.57      0.28 o
  -3   3   2       47.15       52.23      0.54 o
  -2   3   2      235.89      248.70      1.44 o
  -1   3   2      197.06      210.81      0.64 o
   0   3   2      989.49     1044.44      5.52 o
   1   3   2        9.42        9.80      0.25 o
   2   3   2       83.48       91.32      0.79 o
   3   3   2       68.28       66.29      0.43 o
   4   3   2       11.84       12.52      0.41 o
   5   3   2       11.68       11.19      0.26 o
   6   3   2       15.48       15.60      0.46 o
   7   3   2        4.96        5.15      0.26 o
   8   3   2       16.63       15.29      0.29 o
   9   3   2        9.36        8.34      0.31 o
  10   3   2       83.55       79.47      1.45 o
  11   3   2      114.88      112.42      1.86 o
  12   3   2        7.07        7.42      0.30 o
  13   3   2        4.71        4.96      0.34 o
  14   3   2        6.98        6.95      0.35 o
 -15   4   2        0.12        0.28      0.30 o
 -14   4   2        0.26        0.53      0.32 o
 -13   4   2        0.53        0.97      0.29 o
 -12   4   2        8.34        7.29      0.43 o
 -11   4   2       14.59       13.91      0.58 o
 -10   4   2       81.46       83.09      3.16 o
  -9   4   2       10.12       10.16      0.37 o
  -8   4   2      102.13      102.29      2.21 o
  -7   4   2       19.98       20.67      0.42 o
  -6   4   2       37.91       40.36      0.77 o
  -5   4   2        2.77        2.84      0.22 o
  -4   4   2        6.76        6.28      0.23 o
  -3   4   2       16.31       17.78      0.24 o
  -2   4   2       48.45       52.01      0.39 o
  -1   4   2       20.18       23.98      0.29 o
   0   4   2       92.12       95.36      0.37 o
   1   4   2      740.04      740.90      3.79 o
   2   4   2       55.72       50.50      0.37 o
   3   4   2       14.50       18.43      1.12 o
   4   4   2        3.01        3.56      0.25 o
   5   4   2       18.64       23.13      0.33 o
   6   4   2       12.18       11.21      0.34 o
   7   4   2        3.52        4.21      0.26 o
   8   4   2        4.40        4.70      0.26 o
   9   4   2       32.33       29.16      0.42 o
  10   4   2        0.34        1.09      0.29 o
  11   4   2       13.32       12.87      0.35 o
  12   4   2       35.94       36.06      0.60 o
  13   4   2        1.57        1.37      0.33 o
  14   4   2        0.72        1.01      0.34 o
 -14   5   2        0.09        0.30      0.32 o
 -13   5   2        2.47        1.99      0.32 o
 -12   5   2        0.77        1.25      0.28 o
 -11   5   2       30.02       29.99      0.86 o
 -10   5   2        5.98        6.30      0.28 o
  -9   5   2        8.03        7.84      0.26 o
  -8   5   2       10.75       10.44      0.29 o
  -7   5   2       32.75       35.65      0.33 o
  -6   5   2       12.36       11.68      0.23 o
  -5   5   2        1.11        1.32      0.23 o
  -4   5   2        0.52        0.85      0.21 o
  -3   5   2        3.41        3.44      0.21 o
  -2   5   2       23.16       23.23      0.31 o
  -1   5   2       51.00       54.41      0.66 o
   0   5   2      269.40      285.65      2.51 o
   1   5   2        9.05        8.81      0.26 o
   2   5   2       41.64       41.30      0.44 o
   3   5   2        6.60        7.09      0.24 o
   4   5   2        5.71        6.46      0.24 o
   5   5   2        0.65        0.32      0.24 o
   6   5   2        1.98        2.43      0.27 o
   7   5   2        1.87        1.99      0.28 o
   8   5   2        2.93        2.68      0.26 o
   9   5   2        4.75        4.44      0.28 o
  10   5   2       31.12       28.45      0.48 o
  11   5   2       38.60       35.37      0.68 o
  12   5   2        0.55        0.34      0.33 o
  13   5   2        2.41        2.26      0.34 o
 -12   6   2        0.37        0.57      0.30 o
 -11   6   2        6.13        5.68      0.32 o
 -10   6   2       64.05       64.25      1.82 o
  -9   6   2        8.32        8.38      0.30 o
  -8   6   2       94.77       96.03      0.98 o
  -7   6   2        3.58        3.51      0.24 o
  -6   6   2        0.79        1.01      0.24 o
  -5   6   2        2.28        2.80      0.23 o
  -4   6   2        0.40        0.46      0.23 o
  -3   6   2        9.06        9.90      0.31 o
  -2   6   2        7.10        7.48      0.30 o
  -1   6   2        5.49        5.47      0.25 o
   0   6   2       30.99       30.04      0.31 o
   1   6   2      244.75      248.33      1.04 o
   2   6   2       24.66       24.67      0.34 o
   3   6   2       62.64       66.64      0.49 o
   4   6   2        0.98        0.88      0.23 o
   5   6   2        3.42        3.38      0.25 o
   6   6   2        2.75        2.81      0.25 o
   7   6   2        0.87        0.95      0.25 o
   8   6   2        1.97        2.46      0.25 o
   9   6   2       13.42       12.23      0.33 o
  10   6   2        0.66        0.94      0.32 o
  11   6   2        5.15        5.02      0.34 o
 -11   7   2        6.38        5.12      0.49 o
 -10   7   2        7.72        6.91      0.39 o
  -9   7   2        6.94        6.04      0.33 o
  -8   7   2       11.47       10.27      0.38 o
  -7   7   2       18.42       18.49      0.33 o
  -6   7   2        2.76        2.91      0.28 o
  -5   7   2        0.84        1.11      0.29 o
  -4   7   2        0.58        0.67      0.25 o
  -3   7   2        0.38        0.61      0.25 o
  -2   7   2        0.40        0.78      0.26 o
  -1   7   2        5.42        5.28      0.26 o
   0   7   2       23.41       21.27      0.26 o
   1   7   2       13.12       12.92      0.26 o
   2   7   2       12.96       13.11      0.41 o
   3   7   2       17.84       19.47      0.26 o
   4   7   2       12.56       13.72      0.26 o
   5   7   2        1.96        2.36      0.25 o
   6   7   2        1.09        0.94      0.25 o
   7   7   2        1.21        1.05      0.27 o
   8   7   2        0.06        0.05      0.29 o
   9   7   2        0.97        0.36      0.30 o
  -8   8   2       22.05       18.42      0.48 o
  -7   8   2        1.46        1.37      0.30 o
  -6   8   2        0.95        1.05      0.27 o
  -5   8   2        0.15        0.29      0.29 o
  -4   8   2        0.48        0.54      0.25 o
  -3   8   2        3.42        3.60      0.25 o
  -2   8   2        0.64        0.53      0.24 o
  -1   8   2        1.28        0.95      0.26 o
   0   8   2        2.47        1.69      0.25 o
   1   8   2       28.60       26.50      0.43 o
   2   8   2        9.32        9.51      0.28 o
   3   8   2       29.58       29.35      0.33 o
   4   8   2        0.99        1.53      0.25 o
   5   8   2        0.71        0.89      0.27 o
   6   8   2        0.24        0.34      0.29 o
   7   8   2        1.68        1.39      0.29 o
  -2   9   2        1.61        1.71      0.30 o
  -1   9   2        0.63        0.66      0.28 o
   0   9   2        0.34        0.48      0.28 o
   1   9   2        4.82        4.17      0.35 o
 -16   1   3        3.11        2.44      0.30 o
 -15   1   3        4.96        4.69      0.37 o
 -14   1   3        0.81        2.18      0.30 o
 -13   1   3       21.78       20.34      0.90 o
 -12   1   3      100.27       79.62      1.96 o
 -11   1   3       28.52       23.82      0.36 o
 -10   1   3       50.51       45.73      1.16 o
  -9   1   3       22.25       22.36      0.82 o
  -8   1   3      146.95      138.94      2.62 o
  -7   1   3       26.16       31.12      0.84 o
  -6   1   3       53.73       54.28      1.39 o
  -5   1   3       48.34       48.71      1.14 o
  -4   1   3       40.81       45.54      1.66 o
  -3   1   3        9.82        6.64      0.34 o
  -2   1   3      247.89      256.91      6.67 o
  -1   1   3     2113.51     2096.86     70.30 o
   0   1   3      189.55      203.39      3.57 o
   1   1   3       45.86       48.92      1.35 o
   2   1   3       31.27       30.16      0.40 o
   3   1   3        2.55        1.71      0.30 o
   4   1   3      111.65      123.95      3.31 o
   5   1   3      181.66      199.05      3.81 o
   6   1   3      107.92      117.14      2.54 o
   7   1   3       15.71       15.24      1.09 o
   8   1   3       12.49       14.05      0.51 o
   9   1   3       32.91       28.00      1.13 o
  10   1   3      139.37      127.71      6.82 o
  11   1   3        0.71        0.64      0.34 o
  12   1   3        2.14        1.89      0.35 o
  13   1   3        0.81        0.62      0.33 o
  14   1   3        2.93        2.84      0.36 o
 -16   2   3        1.21        1.17      0.30 o
 -15   2   3        0.76        0.76      0.30 o
 -14   2   3        0.01        0.21      0.27 o
 -13   2   3        5.12        5.35      0.27 o
 -12   2   3        2.38        2.27      0.27 o
 -11   2   3        7.83        8.10      0.27 o
 -10   2   3       27.47       26.47      0.95 o
  -9   2   3        8.84        7.92      0.33 o
  -8   2   3       45.48       42.84      1.03 o
  -7   2   3      170.66      169.46      4.47 o
  -6   2   3      272.24      269.77      6.25 o
  -5   2   3       27.67       26.88      0.89 o
  -4   2   3       37.04       38.66      0.89 o
  -3   2   3       21.11       19.98      0.48 o
  -2   2   3       86.54       96.32      1.72 o
  -1   2   3        0.96        0.67      0.26 o
   0   2   3       82.51       73.66      0.45 o
   1   2   3       58.44       52.54      0.79 o
   2   2   3       19.05       17.07      0.36 o
   3   2   3        5.88        6.07      0.29 o
   4   2   3      138.08      132.84      1.14 o
   5   2   3      141.35      141.12      2.05 o
   6   2   3       36.69       38.26      0.46 o
   7   2   3       12.85       14.96      0.34 o
   8   2   3       12.26       11.67      0.36 o
   9   2   3       14.63       12.24      0.37 o
  10   2   3        1.37        1.10      0.34 o
  11   2   3        5.90        4.81      0.36 o
  12   2   3        0.76        0.87      0.33 o
  13   2   3        0.38        0.56      0.36 o
  14   2   3        2.27        2.24      0.42 o
 -15   3   3        0.18        0.29      0.29 o
 -14   3   3        0.31        1.21      0.29 o
 -13   3   3        1.51        1.93      0.28 o
 -12   3   3       26.07       23.30      0.72 o
 -11   3   3        9.42        8.96      0.57 o
 -10   3   3        5.73        5.80      0.26 o
  -9   3   3       29.62       28.77      0.97 o
  -8   3   3      193.26      185.24      5.81 o
  -7   3   3       10.88        9.77      0.39 o
  -6   3   3        9.95        9.76      0.28 o
  -5   3   3       96.50      106.29      2.50 o
  -4   3   3        9.56        9.87      0.27 o
  -3   3   3        9.28        7.39      0.29 o
  -2   3   3       24.22       23.19      0.51 o
  -1   3   3      356.56      386.80      7.04 o
   0   3   3        4.67        4.38      0.23 o
   1   3   3       17.66       15.55      0.28 o
   2   3   3        9.68        9.43      0.26 o
   3   3   3      203.53      191.61      3.07 o
   4   3   3       13.87       15.85      0.32 o
   5   3   3       41.33       42.31      0.42 o
   6   3   3       13.66       16.03      0.38 o
   7   3   3        3.64        3.56      0.29 o
   8   3   3        0.99        0.83      0.26 o
   9   3   3        8.91        7.98      0.30 o
  10   3   3       24.40       21.35      0.52 o
  11   3   3        5.14        5.46      0.38 o
  12   3   3        7.84        8.54      0.39 o
  13   3   3        0.37        0.76      0.39 o
  14   3   3        2.22        1.99      0.52 o
 -14   4   3        0.15        0.22      0.32 o
 -13   4   3        1.45        1.43      0.28 o
 -12   4   3        1.32        1.24      0.29 o
 -11   4   3        2.35        2.97      0.27 o
 -10   4   3        7.45        7.37      0.28 o
  -9   4   3       14.64       16.08      0.40 o
  -8   4   3       43.39       43.20      1.09 o
  -7   4   3      133.55      134.74      3.41 o
  -6   4   3      190.26      197.38      4.12 o
  -5   4   3        9.89        9.38      0.28 o
  -4   4   3       13.15       13.14      0.26 o
  -3   4   3        4.39        5.19      0.27 o
  -2   4   3       15.24       15.42      0.26 o
  -1   4   3        0.04        0.46      0.23 o
   0   4   3       22.53       23.48      0.30 o
   1   4   3        0.18        0.21      0.23 o
   2   4   3       27.41       27.19      0.31 o
   3   4   3        5.86        5.39      0.26 o
   4   4   3      144.31      142.29      3.55 o
   5   4   3      104.75      108.38      1.79 o
   6   4   3        7.12        7.33      0.28 o
   7   4   3        3.31        3.13      0.30 o
   8   4   3        4.63        4.34      0.32 o
   9   4   3        8.61        8.26      0.29 o
  10   4   3        2.56        2.43      0.33 o
  11   4   3       11.30        9.92      0.34 o
  12   4   3        0.51        0.83      0.35 o
  13   4   3        0.27        0.85      0.40 o
 -13   5   3        0.33        0.24      0.29 o
 -12   5   3        1.09        0.87      0.29 o
 -11   5   3        0.72        0.71      0.30 o
 -10   5   3        2.83        3.12      0.28 o
  -9   5   3       29.90       30.91      0.73 o
  -8   5   3      110.52      111.72      2.38 o
  -7   5   3       30.56       30.41      0.66 o
  -6   5   3        0.50        0.74      0.25 o
  -5   5   3       41.37       41.50      0.54 o
  -4   5   3        1.41        1.24      0.23 o
  -3   5   3        3.16        3.89      0.23 o
  -2   5   3        3.37        3.72      0.23 o
  -1   5   3        5.93        6.51      0.25 o
   0   5   3       27.16       27.93      0.41 o
   1   5   3       76.64       77.19      0.56 o
   2   5   3       10.58       10.94      0.26 o
   3   5   3      262.10      273.47      2.95 o
   4   5   3        8.86        9.04      0.30 o
   5   5   3        0.84        1.08      0.26 o
   6   5   3        0.76        0.67      0.25 o
   7   5   3        0.50        0.32      0.27 o
   8   5   3        3.42        3.23      0.27 o
   9   5   3        0.41        0.57      0.33 o
  10   5   3        1.68        2.23      0.35 o
  11   5   3        6.10        5.89      0.42 o
  12   5   3       21.52       20.77      0.41 o
 -12   6   3        0.09        0.34      0.29 o
 -11   6   3        0.67        0.87      0.29 o
 -10   6   3        2.19        2.71      0.38 o
  -9   6   3        5.83        6.35      0.44 o
  -8   6   3        5.85        5.73      0.30 o
  -7   6   3       26.43       25.11      0.33 o
  -6   6   3       28.45       27.83      0.73 o
  -5   6   3        2.27        2.09      0.23 o
  -4   6   3        0.38        0.43      0.25 o
  -3   6   3        0.07        0.13      0.23 o
  -2   6   3        0.22        0.53      0.25 o
  -1   6   3        1.17        1.55      0.22 o
   0   6   3       19.33       18.97      0.33 o
   1   6   3       23.34       22.96      0.37 o
   2   6   3       19.16       21.78      0.42 o
   3   6   3       18.50       17.21      0.30 o
   4   6   3       38.30       40.00      0.44 o
   5   6   3       16.68       16.69      0.30 o
   6   6   3        0.57        0.65      0.26 o
   7   6   3        0.02        0.08      0.27 o
   8   6   3        0.05        0.28      0.29 o
   9   6   3        0.53        1.04      0.35 o
  10   6   3        1.38        1.09      0.35 o
 -10   7   3        4.29        4.11      0.32 o
  -9   7   3       16.69       15.34      0.42 o
  -8   7   3       20.70       18.75      0.55 o
  -7   7   3        9.51        8.15      0.39 o
  -6   7   3        0.59        0.83      0.26 o
  -5   7   3        5.83        5.92      0.27 o
  -4   7   3        1.16        1.14      0.24 o
  -3   7   3        0.33        0.36      0.30 o
  -2   7   3        0.19        0.10      0.26 o
  -1   7   3        2.85        2.69      0.28 o
   0   7   3        9.11        8.48      0.28 o
   1   7   3       45.27       42.87      0.36 o
   2   7   3        9.87        9.12      0.26 o
   3   7   3       78.70       76.28      1.07 o
   4   7   3        5.80        5.89      0.27 o
   5   7   3        0.23        0.30      0.27 o
   6   7   3        0.64        0.60      0.28 o
   7   7   3        0.23        0.38      0.29 o
   8   7   3        0.98        1.03      0.32 o
  -7   8   3        2.11        1.60      0.43 o
  -6   8   3        0.78        0.51      0.29 o
  -5   8   3        1.41        1.34      0.34 o
  -4   8   3        0.92        1.03      0.29 o
  -3   8   3        0.65        0.95      0.29 o
  -2   8   3        0.15        0.56      0.29 o
  -1   8   3        1.19        1.53      0.27 o
   0   8   3        8.73        6.79      0.29 o
   1   8   3       13.51       11.34      0.28 o
   2   8   3        4.14        3.69      0.28 o
   3   8   3        7.99        6.89      0.30 o
   4   8   3        2.96        3.06      0.29 o
   5   8   3        0.63        0.48      0.31 o
 -16   0   4        0.30       -0.10      0.46 o
 -15   0   4        1.49        2.24      0.44 o
 -14   0   4        0.58        0.42      0.45 o
 -13   0   4        5.19        3.94      0.47 o
 -12   0   4        4.04        6.53      0.48 o
 -11   0   4       72.55       62.82      2.68 o
 -10   0   4       77.74       74.71      3.12 o
  -9   0   4       42.35       40.16      1.65 o
  -8   0   4       65.15       56.49      4.58 o
  -7   0   4      990.03      941.55     61.21 o
  -6   0   4        5.35        4.07      0.70 o
  -5   0   4       61.11       58.73      3.93 o
  -4   0   4       65.03       66.88      3.65 o
  -3   0   4       26.37       20.58      1.34 o
  -2   0   4      162.89      170.48      4.60 o
  -1   0   4      122.36      145.90      3.88 o
   0   0   4      123.41      154.82      0.96 o
   1   0   4      322.34      323.08      3.60 o
   2   0   4       62.62       61.40      0.78 o
   3   0   4      224.09      221.00      1.21 o
   4   0   4      221.99      214.16      0.91 o
   5   0   4        1.39        1.12      0.42 o
   6   0   4       19.77       16.95      0.46 o
   7   0   4       11.74       11.31      0.67 o
   8   0   4        3.95        3.68      0.50 o
   9   0   4       29.55       28.45      1.75 o
  10   0   4       61.46       53.02      4.55 o
  11   0   4        8.02        7.60      0.52 o
  12   0   4        8.01        7.41      0.56 o
  13   0   4        1.24        2.13      0.56 o
 -15   1   4        0.26        0.27      0.29 o
 -14   1   4        0.05       -0.28      0.28 o
 -13   1   4        1.52        1.84      0.31 o
 -12   1   4        4.24        2.78      0.30 o
 -11   1   4        0.64        1.15      0.31 o
 -10   1   4        1.14        1.33      0.42 o
  -9   1   4        1.26        1.28      0.30 o
  -8   1   4       49.22       44.82      0.95 o
  -7   1   4        5.72        4.81      0.35 o
  -6   1   4       26.52       26.04      0.36 o
  -5   1   4        9.99        9.63      0.32 o
  -4   1   4        7.49        7.53      0.32 o
  -3   1   4        5.17        5.29      0.32 o
  -2   1   4       26.96       25.84      0.53 o
  -1   1   4       17.95       17.15      0.42 o
   0   1   4        0.97        1.26      0.32 o
   1   1   4       31.79       29.61      0.49 o
   2   1   4       21.21       21.13      0.38 o
   3   1   4       64.13       59.84      0.83 o
   4   1   4       28.05       26.05      0.40 o
   5   1   4       41.82       42.09      0.79 o
   6   1   4        5.82        5.42      0.30 o
   7   1   4        0.03        0.12      0.38 o
   8   1   4        2.41        2.71      0.36 o
   9   1   4        1.62        1.94      0.37 o
  10   1   4        1.42        1.78      0.38 o
  11   1   4        1.79        2.11      0.36 o
  12   1   4        1.70        1.99      0.38 o
  13   1   4        1.69        2.44      0.40 o
 -15   2   4        0.19        1.06      0.29 o
 -14   2   4        1.40        1.27      0.28 o
 -13   2   4        0.64        0.96      0.28 o
 -12   2   4        1.36        1.58      0.26 o
 -11   2   4       46.97       44.35      1.50 o
 -10   2   4       24.18       25.75      0.71 o
  -9   2   4       28.62       28.09      0.77 o
  -8   2   4       31.78       30.38      0.60 o
  -7   2   4      548.86      532.33     13.50 o
  -6   2   4        0.10        0.29      0.25 o
  -5   2   4       28.21       28.76      0.54 o
  -4   2   4       14.23       14.83      0.28 o
  -3   2   4        3.49        2.90      0.26 o
  -2   2   4       32.48       33.11      0.32 o
  -1   2   4       58.96       66.95      0.49 o
   0   2   4      120.54      137.20      1.38 o
   1   2   4       98.04      105.23      1.65 o
   2   2   4       48.70       49.84      0.45 o
   3   2   4      166.69      169.62      2.13 o
   4   2   4      175.48      163.68      1.40 o
   5   2   4        1.05        1.16      0.34 o
   6   2   4        0.70        1.22      0.36 o
   7   2   4        4.48        4.79      0.40 o
   8   2   4        1.51        2.08      0.47 o
   9   2   4       10.45       11.26      0.38 o
  10   2   4       33.25       30.61      0.93 o
  11   2   4        2.77        2.68      0.39 o
  12   2   4        3.06        2.58      0.39 o
  13   2   4        0.79        1.23      0.38 o
 -15   3   4        0.30        0.86      0.81 o
 -14   3   4        0.29        0.33      0.29 o
 -13   3   4        3.07        3.38      0.27 o
 -12   3   4       11.17        8.94      0.46 o
 -11   3   4        1.71        1.72      0.27 o
 -10   3   4        8.29        8.96      0.45 o
  -9   3   4        3.79        3.98      0.26 o
  -8   3   4      114.22      116.84      3.37 o
  -7   3   4       10.51       10.81      0.40 o
  -6   3   4       99.31      103.01      2.68 o
  -5   3   4       14.36       15.23      0.40 o
  -4   3   4        9.66        9.25      0.28 o
  -3   3   4        4.60        4.91      0.27 o
  -2   3   4       43.67       48.05      0.92 o
  -1   3   4       44.46       47.53      0.62 o
   0   3   4        1.32        1.36      0.37 o
   1   3   4       60.15       59.66      1.05 o
   2   3   4       70.58       69.67      0.85 o
   3   3   4      184.66      188.57      2.72 o
   4   3   4       73.49       73.68      2.46 o
   5   3   4      133.72      136.60      2.19 o
   6   3   4       14.02       15.53      0.41 o
   7   3   4        0.00        0.66      0.40 o
   8   3   4        4.68        5.16      0.39 o
   9   3   4        3.17        3.79      0.47 o
  10   3   4        3.69        3.87      0.53 o
  11   3   4        3.10        3.50      0.37 o
  12   3   4        2.64        2.76      0.39 o
 -14   4   4        2.72        3.48      0.32 o
 -13   4   4        1.85        1.98      0.28 o
 -12   4   4        1.99        1.80      0.29 o
 -11   4   4       17.16       17.76      0.84 o
 -10   4   4        0.15        0.63      0.27 o
  -9   4   4        7.64        7.22      0.30 o
  -8   4   4        6.03        6.51      0.28 o
  -7   4   4       81.76       79.80      2.14 o
  -6   4   4        3.66        3.90      0.27 o
  -5   4   4       45.15       44.57      0.93 o
  -4   4   4        7.12        7.59      0.27 o
  -3   4   4        5.47        5.11      0.29 o
  -2   4   4        1.03        1.32      0.26 o
  -1   4   4       16.00       15.93      0.50 o
   0   4   4       50.06       51.15      0.65 o
   1   4   4        0.40        0.29      0.32 o
   2   4   4       28.30       28.66      0.48 o
   3   4   4       86.60       91.89      1.50 o
   4   4   4       55.43       54.10      0.67 o
   5   4   4        4.93        4.78      0.33 o
   6   4   4       27.49       28.10      0.52 o
   7   4   4        2.93        2.76      0.33 o
   8   4   4        0.08        0.55      0.40 o
   9   4   4        0.47        0.75      0.40 o
  10   4   4        5.29        5.13      0.42 o
  11   4   4        0.77        0.73      0.39 o
 -12   5   4        1.60        1.01      0.32 o
 -11   5   4        0.73        0.67      0.28 o
 -10   5   4        4.36        4.85      0.28 o
  -9   5   4        0.85        0.38      0.27 o
  -8   5   4       15.44       16.35      0.44 o
  -7   5   4        1.79        1.51      0.27 o
  -6   5   4       40.85       41.10      0.99 o
  -5   5   4        7.16        8.07      0.26 o
  -4   5   4        2.81        3.10      0.25 o
  -3   5   4        1.37        1.06      0.25 o
  -2   5   4        2.66        2.87      0.31 o
  -1   5   4        4.96        5.65      0.46 o
   0   5   4        1.41        1.74      0.28 o
   1   5   4        5.24        5.14      0.28 o
   2   5   4       19.46       20.66      0.31 o
   3   5   4       49.42       51.88      1.30 o
   4   5   4       21.28       21.84      0.93 o
   5   5   4       42.26       43.68      0.81 o
   6   5   4        5.91        6.19      0.32 o
   7   5   4        0.19        0.30      0.31 o
   8   5   4        0.18        0.09      0.33 o
   9   5   4        0.42        0.04      0.38 o
  10   5   4        0.47        0.72      0.44 o
 -11   6   4        3.15        3.05      0.30 o
 -10   6   4        0.27        0.83      0.28 o
  -9   6   4        1.12        1.03      0.28 o
  -8   6   4        1.21        1.35      0.28 o
  -7   6   4        2.87        2.66      0.28 o
  -6   6   4        3.04        3.23      0.28 o
  -5   6   4       25.78       26.61      0.70 o
  -4   6   4        5.20        5.27      0.27 o
  -3   6   4       13.77       14.00      0.69 o
  -2   6   4        1.86        1.93      0.32 o
  -1   6   4        2.57        3.17      0.28 o
   0   6   4        2.78        3.31      0.27 o
   1   6   4        1.19        1.07      0.25 o
   2   6   4        8.97        9.16      0.33 o
   3   6   4       15.58       16.13      0.40 o
   4   6   4        7.31        6.78      0.38 o
   5   6   4        1.82        1.84      0.29 o
   6   6   4       18.27       18.72      0.36 o
   7   6   4        1.54        1.54      0.32 o
   8   6   4        1.43        1.65      0.34 o
   9   6   4        0.00        0.42      0.53 o
  -8   7   4        1.12        1.53      0.30 o
  -7   7   4        0.27        0.80      0.30 o
  -6   7   4        3.61        2.99      0.29 o
  -5   7   4        4.80        4.42      0.35 o
  -4   7   4        3.22        3.51      0.30 o
  -3   7   4        2.14        1.78      0.35 o
  -2   7   4        1.34        1.62      0.25 o
  -1   7   4        0.35        0.48      0.26 o
   0   7   4        0.47        0.42      0.30 o
   1   7   4        2.73        2.78      0.30 o
   2   7   4        0.20        0.19      0.32 o
   3   7   4        0.56        0.41      0.30 o
   4   7   4        1.57        2.10      0.42 o
   5   7   4        2.24        2.05      0.32 o
   6   7   4        2.36        2.15      0.35 o
  -4   8   4        0.75        0.88      0.35 o
  -3   8   4        5.56        4.76      0.35 o
  -2   8   4        1.08        1.12      0.31 o
  -1   8   4        0.29        0.75      0.31 o
   0   8   4        0.71        0.85      0.31 o
   1   8   4        2.25        2.57      0.29 o
   2   8   4        5.56        4.12      0.65 o
 -14   1   5        3.76        4.34      0.33 o
 -13   1   5        1.82        2.67      0.37 o
 -12   1   5        0.26        0.94      0.33 o
 -11   1   5        1.16        1.47      0.32 o
 -10   1   5        2.09        2.43      0.48 o
  -9   1   5        3.69        3.22      0.29 o
  -8   1   5      129.14      125.61      4.15 o
  -7   1   5      538.34      526.27     16.59 o
  -6   1   5      194.59      200.92      7.08 o
  -5   1   5       25.85       25.33      0.79 o
  -4   1   5       15.65       16.04      0.50 o
  -3   1   5       15.91       14.25      0.34 o
  -2   1   5       19.24       20.83      0.36 o
  -1   1   5        8.87        7.35      0.36 o
   0   1   5       50.88       54.17      1.11 o
   1   1   5       16.18       14.83      0.35 o
   2   1   5       80.21       81.80      1.59 o
   3   1   5       73.79       73.41      1.06 o
   4   1   5      642.60      675.59      6.70 o
   5   1   5       77.00       79.02      1.55 o
   6   1   5        0.26        0.23      0.31 o
   7   1   5        0.65        0.63      0.32 o
   8   1   5        1.31        1.13      0.39 o
   9   1   5        6.91        6.69      0.42 o
  10   1   5        2.51        2.00      0.41 o
  11   1   5        4.30        3.23      0.44 o
  12   1   5        1.94        1.69      0.50 o
 -14   2   5        2.35        4.05      0.33 o
 -13   2   5        2.96        3.93      0.34 o
 -12   2   5        1.32        1.62      0.28 o
 -11   2   5        0.64        0.37      0.27 o
 -10   2   5       14.64       14.88      0.37 o
  -9   2   5        0.02        0.20      0.27 o
  -8   2   5        5.27        5.42      0.28 o
  -7   2   5        4.98        5.42      0.31 o
  -6   2   5        2.49        2.69      0.26 o
  -5   2   5       27.56       27.21      0.64 o
  -4   2   5        0.23        0.53      0.25 o
  -3   2   5        4.85        4.49      0.27 o
  -2   2   5       20.83       19.71      0.34 o
  -1   2   5       13.66       17.18      0.34 o
   0   2   5        9.10        9.35      0.38 o
   1   2   5       18.25       18.38      0.35 o
   2   2   5        1.18        0.81      0.33 o
   3   2   5       27.48       27.65      0.64 o
   4   2   5        2.77        3.44      0.35 o
   5   2   5        2.02        1.80      0.35 o
   6   2   5        6.85        6.79      0.37 o
   7   2   5        2.51        2.68      0.36 o
   8   2   5        1.19        1.24      0.44 o
   9   2   5        4.44        4.41      0.43 o
  10   2   5        2.71        2.42      0.40 o
  11   2   5        0.11        0.48      0.46 o
 -13   3   5        3.78        4.72      0.35 o
 -12   3   5        2.38        3.15      0.28 o
 -11   3   5        3.41        2.65      0.28 o
 -10   3   5        0.39        0.68      0.28 o
  -9   3   5        3.03        3.03      0.28 o
  -8   3   5       16.22       16.96      0.37 o
  -7   3   5      113.69      115.58      1.90 o
  -6   3   5       40.54       42.84      0.96 o
  -5   3   5        1.29        1.30      0.27 o
  -4   3   5        5.77        4.95      0.28 o
  -3   3   5       21.44       19.66      0.32 o
  -2   3   5        6.99        4.88      0.28 o
  -1   3   5       11.44       11.57      0.31 o
   0   3   5       31.12       31.62      1.77 o
   1   3   5        0.63        1.07      0.33 o
   2   3   5       11.02       10.68      0.35 o
   3   3   5       13.36       14.17      0.36 o
   4   3   5      136.53      147.68      1.59 o
   5   3   5       10.40       10.84      0.40 o
   6   3   5        3.98        4.48      0.40 o
   7   3   5        0.35        1.07      0.43 o
   8   3   5        2.51        2.85      0.41 o
   9   3   5        2.39        3.17      0.53 o
  10   3   5        2.85        2.41      0.44 o
  11   3   5        4.91        4.37      0.85 o
 -12   4   5        0.71        0.74      0.29 o
 -11   4   5        0.44        0.36      0.30 o
 -10   4   5        6.52        6.44      0.29 o
  -9   4   5        1.21        1.36      0.28 o
  -8   4   5        9.37        9.95      0.67 o
  -7   4   5        6.95        7.10      0.30 o
  -6   4   5        1.12        1.07      0.27 o
  -5   4   5        7.59        8.10      0.33 o
  -4   4   5        5.40        5.41      0.27 o
  -3   4   5       10.52        9.88      0.30 o
  -2   4   5       10.79        9.77      0.29 o
  -1   4   5        5.78        6.20      0.36 o
   0   4   5        2.08        1.91      0.30 o
   1   4   5       15.12       14.15      0.39 o
   2   4   5        0.92        0.94      0.31 o
   3   4   5        5.82        5.87      0.34 o
   4   4   5        1.32        1.25      0.38 o
   5   4   5        1.28        1.55      0.33 o
   6   4   5        1.09        0.87      0.53 o
   7   4   5        3.66        4.30      0.41 o
   8   4   5        0.01        0.01      0.42 o
   9   4   5        2.21        1.84      0.42 o
  10   4   5        1.62        1.80      0.46 o
 -11   5   5        5.51        4.94      0.41 o
 -10   5   5        0.41        0.54      0.28 o
  -9   5   5       11.15       12.52      0.43 o
  -8   5   5        0.40        0.30      0.27 o
  -7   5   5        2.84        2.75      0.28 o
  -6   5   5        0.09        0.50      0.27 o
  -5   5   5        3.36        3.44      0.28 o
  -4   5   5        4.67        4.83      0.28 o
  -3   5   5       16.16       15.23      0.36 o
  -2   5   5       22.60       21.23      0.57 o
  -1   5   5        8.19        7.92      0.33 o
   0   5   5       18.63       18.55      0.36 o
   1   5   5        2.13        2.24      0.32 o
   2   5   5        5.22        5.87      0.32 o
   3   5   5        0.04        0.04      0.36 o
   4   5   5        1.38        1.50      0.37 o
   5   5   5        0.72        1.12      0.43 o
   6   5   5        7.65        8.06      0.44 o
   7   5   5        0.83        1.15      0.41 o
   8   5   5        7.82        8.97      0.42 o
  -9   6   5        2.22        1.98      0.35 o
  -8   6   5        4.94        4.94      0.31 o
  -7   6   5        2.07        2.24      0.31 o
  -6   6   5        0.08        0.60      0.30 o
  -5   6   5        0.77        0.98      0.29 o
  -4   6   5        5.11        4.79      0.31 o
  -3   6   5        3.61        3.36      0.40 o
  -2   6   5        1.25        1.03      0.29 o
  -1   6   5        0.57        0.70      0.33 o
   0   6   5        0.98        1.00      0.35 o
   1   6   5        3.31        2.93      0.33 o
   2   6   5        3.12        3.12      0.36 o
   3   6   5        1.52        1.81      0.42 o
   4   6   5        0.32        0.36      0.44 o
   5   6   5        0.74        0.81      0.47 o
   6   6   5        1.61        1.15      0.39 o
  -6   7   5        1.36        0.81      0.33 o
  -5   7   5        1.47        1.44      0.31 o
  -4   7   5        2.75        2.16      0.36 o
  -3   7   5        3.43        3.19      0.33 o
  -2   7   5        6.34        5.51      0.32 o
  -1   7   5        1.50        1.61      0.34 o
   0   7   5        3.85        3.66      0.36 o
   1   7   5        1.18        1.56      0.43 o
   2   7   5        6.36        6.64      0.47 o
   3   7   5        0.62        1.05      0.49 o
 -13   0   6       26.75       34.50      3.35 o
 -12   0   6        5.32        6.95      0.59 o
 -11   0   6        3.56        3.62      0.43 o
 -10   0   6        1.67        2.21      0.44 o
  -9   0   6        2.78        3.08      0.47 o
  -8   0   6       12.77       12.35      0.93 o
  -7   0   6        1.75        2.13      0.44 o
  -6   0   6      116.87      111.55     10.16 o
  -5   0   6       15.79       15.32      1.08 o
  -4   0   6       19.56       18.86      1.41 o
  -3   0   6        6.11        5.46      0.78 o
  -2   0   6       52.98       47.47      2.97 o
  -1   0   6        2.23        1.53      0.50 o
   0   0   6       10.81       11.03      0.58 o
   1   0   6        2.02        2.29      0.54 o
   2   0   6       13.54       13.91      0.63 o
   3   0   6       86.62       90.91      1.80 o
   4   0   6      102.54      103.92      1.20 o
   5   0   6       59.30       59.41      0.69 o
   6   0   6       20.42       18.61      0.59 o
   7   0   6        4.99        5.87      0.53 o
   8   0   6        2.23        2.91      0.56 o
   9   0   6        1.49        1.66      0.69 o
  10   0   6        0.30        0.61      0.70 o
 -13   1   6        0.44        0.46      0.35 o
 -12   1   6        0.66        1.00      0.33 o
 -11   1   6        0.05        0.16      0.36 o
 -10   1   6        0.89        1.11      0.35 o
  -9   1   6        0.98        1.19      0.30 o
  -8   1   6        3.79        3.86      0.31 o
  -7   1   6       31.87       32.64      1.57 o
  -6   1   6        0.21        0.91      0.35 o
  -5   1   6        4.30        4.79      0.35 o
  -4   1   6        2.92        2.99      0.34 o
  -3   1   6        8.93        7.82      0.45 o
  -2   1   6        4.04        3.74      0.35 o
  -1   1   6        2.62        2.18      0.29 o
   0   1   6        1.56        1.50      0.30 o
   1   1   6        1.49        1.35      0.31 o
   2   1   6        0.73        0.99      0.35 o
   3   1   6        9.41        9.57      0.48 o
   4   1   6       13.18       13.26      0.49 o
   5   1   6        0.57        0.66      0.35 o
   6   1   6        5.35        5.23      0.37 o
   7   1   6        0.68        0.80      0.39 o
   8   1   6        2.09        2.34      0.45 o
   9   1   6        0.64        0.71      0.57 o
  10   1   6        0.03        0.47      0.86 o
 -12   2   6        3.33        4.71      0.35 o
 -11   2   6        1.09        1.47      0.28 o
 -10   2   6        0.09        0.41      0.27 o
  -9   2   6        7.13        7.65      0.37 o
  -8   2   6        5.41        4.91      0.28 o
  -7   2   6        2.63        2.90      0.40 o
  -6   2   6       77.19       78.99      1.08 o
  -5   2   6        4.84        4.90      0.27 o
  -4   2   6       11.08       10.23      0.32 o
  -3   2   6        4.29        3.80      0.29 o
  -2   2   6       36.08       33.91      0.35 o
  -1   2   6        6.21        5.77      0.34 o
   0   2   6        2.50        2.38      0.34 o
   1   2   6        0.44        0.79      0.30 o
   2   2   6        5.10        5.59      0.38 o
   3   2   6       30.88       34.35      0.92 o
   4   2   6       48.73       49.36      0.98 o
   5   2   6       35.41       35.35      0.50 o
   6   2   6        7.33        7.37      0.45 o
   7   2   6        2.20        3.06      0.38 o
   8   2   6        2.05        2.68      0.48 o
   9   2   6        3.30        4.05      0.58 o
 -12   3   6        1.13        1.37      0.33 o
 -11   3   6        0.14        0.52      0.29 o
 -10   3   6        2.11        1.98      0.31 o
  -9   3   6        3.98        4.26      0.31 o
  -8   3   6       12.39       12.89      0.32 o
  -7   3   6       94.62       98.54      1.86 o
  -6   3   6        0.97        0.82      0.27 o
  -5   3   6       18.17       19.43      0.50 o
  -4   3   6        6.44        6.76      0.29 o
  -3   3   6       26.11       23.41      0.47 o
  -2   3   6        6.86        7.33      0.32 o
  -1   3   6        4.08        3.63      0.42 o
   0   3   6        2.93        2.56      0.34 o
   1   3   6        2.12        1.85      0.44 o
   2   3   6        3.89        4.09      0.36 o
   3   3   6       33.43       34.27      1.00 o
   4   3   6       46.01       45.73      1.00 o
   5   3   6        1.15        0.92      0.38 o
   6   3   6       13.13       12.69      0.42 o
   7   3   6        3.45        3.35      0.42 o
   8   3   6        7.73        8.04      0.46 o
 -11   4   6        0.26        0.18      0.84 o
 -10   4   6        3.08        3.40      0.30 o
  -9   4   6       11.36       12.18      0.35 o
  -8   4   6        0.81        0.77      0.31 o
  -7   4   6        3.48        3.57      0.29 o
  -6   4   6       26.43       26.92      0.43 o
  -5   4   6        4.16        4.22      0.29 o
  -4   4   6        3.61        2.72      0.30 o
  -3   4   6        1.64        1.69      0.28 o
  -2   4   6       11.36        9.77      0.33 o
  -1   4   6        7.81        6.91      0.33 o
   0   4   6        1.93        1.86      0.41 o
   1   4   6        0.69        0.57      0.33 o
   2   4   6       14.07       14.42      0.40 o
   3   4   6        0.17        0.79      0.39 o
   4   4   6        4.60        4.68      0.39 o
   5   4   6        8.34        8.78      0.41 o
   6   4   6        1.91        1.74      0.44 o
   7   4   6        1.02        0.91      0.55 o
  -9   5   6        1.73        1.36      0.33 o
  -8   5   6        5.75        6.13      0.40 o
  -7   5   6       28.06       28.73      0.85 o
  -6   5   6        1.08        0.83      0.31 o
  -5   5   6        6.36        5.76      0.31 o
  -4   5   6        0.94        1.08      0.29 o
  -3   5   6        4.48        3.38      0.32 o
  -2   5   6        0.26        0.78      0.51 o
  -1   5   6        0.04       -0.08      0.33 o
   0   5   6        1.24        1.28      0.33 o
   1   5   6        1.13        1.46      0.38 o
   2   5   6        3.47        3.42      0.37 o
   3   5   6       14.75       14.90      0.43 o
   4   5   6       17.33       16.01      0.70 o
   5   5   6        0.08        0.38      0.39 o
  -6   6   6        5.35        5.13      0.40 o
  -5   6   6        1.60        1.68      0.34 o
  -4   6   6        0.04        0.67      0.33 o
  -3   6   6        0.30        1.00      0.42 o
  -2   6   6        0.83        0.97      0.35 o
  -1   6   6        2.56        2.99      0.35 o
   0   6   6        3.30        3.31      0.36 o
   1   6   6        0.55        0.91      0.36 o
   2   6   6       10.68       10.35      0.45 o
 -11   1   7        1.02        1.62      0.34 o
 -10   1   7        1.82        1.19      0.38 o
  -9   1   7        3.17        2.65      0.46 o
  -8   1   7       26.87       28.74      0.96 o
  -7   1   7        2.59        3.05      0.38 o
  -6   1   7        1.13        1.27      0.32 o
  -5   1   7        0.10        0.78      0.34 o
  -4   1   7        7.00        6.68      0.35 o
  -3   1   7       15.89       14.84      0.38 o
  -2   1   7       38.07       35.14      0.47 o
  -1   1   7       26.71       24.43      0.48 o
   0   1   7        3.80        3.85      0.34 o
   1   1   7        0.37        0.50      0.44 o
   2   1   7        5.80        6.14      0.53 o
   3   1   7        7.50        8.29      0.42 o
   4   1   7        0.88        1.29      0.38 o
   5   1   7        2.38        2.64      0.40 o
   6   1   7        0.60        1.06      0.43 o
   7   1   7        6.80        6.34      0.49 o
 -10   2   7        1.43        1.39      0.32 o
  -9   2   7        5.57        6.23      0.34 o
  -8   2   7        0.15        0.28      0.29 o
  -7   2   7        7.89        8.69      0.30 o
  -6   2   7        3.64        3.48      0.33 o
  -5   2   7        6.43        5.85      0.33 o
  -4   2   7        0.41        0.87      0.32 o
  -3   2   7        0.64        0.78      0.30 o
  -2   2   7        0.33        0.86      0.31 o
  -1   2   7        0.26        1.03      0.44 o
   0   2   7        0.15        0.20      0.37 o
   1   2   7        3.60        3.78      0.42 o
   2   2   7        9.30       10.27      0.44 o
   3   2   7        4.81        4.69      0.41 o
   4   2   7       29.22       27.89      0.87 o
   5   2   7        0.40        0.36      0.44 o
   6   2   7        3.71        2.98      0.41 o
  -9   3   7        1.58        1.67      0.30 o
  -8   3   7        6.48        7.96      0.33 o
  -7   3   7        1.58        1.78      0.31 o
  -6   3   7        8.26        7.54      0.32 o
  -5   3   7        1.19        1.10      0.32 o
  -4   3   7        1.86        1.58      0.32 o
  -3   3   7        1.04        1.59      0.32 o
  -2   3   7        5.25        5.42      0.43 o
  -1   3   7        5.13        5.49      0.42 o
   0   3   7        0.43        0.38      0.36 o
   1   3   7        1.94        1.92      0.40 o
   2   3   7        5.46        6.62      0.40 o
   3   3   7        1.25        1.47      0.41 o
   4   3   7        1.99        1.95      0.41 o
   5   3   7        6.51        6.16      0.44 o
  -7   4   7        9.86       10.25      0.35 o
  -6   4   7        5.99        5.67      0.36 o
  -5   4   7        1.92        1.70      0.31 o
  -4   4   7        0.81        0.90      0.32 o
  -3   4   7        1.85        2.27      0.40 o
  -2   4   7        1.76        2.48      0.47 o
  -1   4   7        0.01        0.40      0.36 o
   0   4   7        0.04        0.62      0.37 o
   1   4   7        1.93        2.23      0.38 o
   2   4   7        7.60        8.02      0.38 o
   3   4   7        3.72        3.19      0.43 o
  -3   5   7        1.59        1.80      0.46 o
  -2   5   7        0.50        0.41      0.37 o
  -1   5   7        0.51        0.57      0.36 o
  -7   0   8        6.59        7.57      0.60 o
  -6   0   8        0.94        1.96      0.58 o
  -5   0   8        1.84        1.93      0.56 o
  -4   0   8        0.92        1.11      0.61 o
  -3   0   8        1.44        1.31      0.54 o
  -2   0   8        0.63        0.61      0.82 o
  -1   0   8        4.52        3.26      0.67 o
   0   0   8        1.05        1.01      0.47 o
   1   0   8        4.29        4.15      0.55 o
   2   0   8        5.88        5.63      0.62 o
  -6   1   8        0.52        0.90      0.35 o
  -5   1   8        0.46        0.55      0.31 o
  -4   1   8        0.92        1.17      0.32 o
  -3   1   8        0.63        0.64      0.35 o
  -2   1   8        5.33        5.36      0.47 o
  -1   1   8        0.51        0.90      0.37 o
   0   1   8        0.03        0.07      0.44 o
   1   1   8        0.41        0.56      0.49 o
   2   1   8        0.28        0.71      0.50 o
  -5   2   8        0.27        0.39      0.34 o
  -4   2   8        3.03        3.37      0.37 o
  -3   2   8        0.02        0.21      0.37 o
  -2   2   8        0.83        1.09      0.45 o
  -1   2   8        2.14        1.90      0.42 o
   0   2   8        1.08        0.80      0.45 o
   1   2   8        1.81        1.82      0.51 o
 
